# Supplementary material for: Failure time regression with continuous informative auxiliary covariates
Source: J Stat Distrib Appl. Author manuscript; Available in PMC 2015 Nov 18. (PMC4651204; doi:10.1186/s40488-015-0026-8)
Supplement: Supplmental [file NIHMS675931-supplement-Supplmental.zip]

Archive with 23 entries (22 files):
- EPL/
- EPL/alphaopt1.m
- EPL/EPL1.m
- EPL/EPL1_new.m
- EPL/EPL1in.m
- EPL/EPLbeta.m
- EPL/EPLin.m
- EPL/EPLmin_1.m
- EPL/EPLmin_1in.m
- EPL/estimate1.m
- EPL/fminalpha.m
- EPL/gblSolve.m
- EPL/Gepan.m
- EPL/gmax.m
- EPL/hatphi.m
- EPL/hatpsi.m
- EPL/locl_array.m
- EPL/locl_array_1.m
- EPL/next.m
- EPL/omega_hatbeta_epl.m
- EPL/pred.m
- EPL/quantile.m
- EPL/simul_data.m
