# Supplementary material for: Failure time regression with continuous informative auxiliary covariates
Source: J Stat Distrib Appl. Author manuscript; Available in PMC 2015 Nov 18. (PMC4651204; doi:10.1186/s40488-015-0026-8)
Supplement: Supplmental [file NIHMS675931-supplement-Supplmental.zip › EPL/EPL1.m]

function EPL0=EPL1(alpha,beta,n,nv,Si,Xi,Zi,Wi,deltai,c1)
% all vectors in column
%  beta -- a parameter vector
%  nv   -- subsample size for validation dataset
%  np   -- nn-nv
%  Si   -- the observed survival time vector  {S_i, i=1,...,n}, 
%  Xi   -- covariate vector  {X_i, i=1,...,n}
%  Zi   -- covariate vector {Z_i, i=1,...,n}
%  Wi   -- the auxiliary variable vector {W_i, i=1,...,n}
%  deltai -- \delta_i, i=1,...,n
%  c1  -- rho_{\alpha}^*(Z_j,t)is the conditional correlation coefficient
%   between $\zeta_j$ and $\xi_j$, given $(S_j\ge t, Z_j)$
%
% Output: EPL0 -- the EPL value for a given \beta
%-----------------------  EPL function ------------------------------
    global Ri xobs  h; 
	z=Zi((nv+1):n);
	gammai=exp(Xi(1:nv).*beta(1));         % \gamma_i(\beta,t), i=1,...,n
    xi=exp(Wi.*alpha);    % \xi_i
gridp=repmat(z,1,n)';
     yobs=repmat(gammai,1,n);
     phi=locl_array(Ri,yobs,xobs,gridp,h)'; % estimating regression function $\hat{\phi}_j$ in the first step at grid points gridp, a matrix of n*k dimension 
    
     yobs=repmat(xi(1:nv),1,n);
     psiv=locl_array(Ri,yobs,xobs,gridp,h)';   % estimated $\hat{\psi}_j$, an n*k matrix
    
     RRi=(repmat(Si,1,n)>=repmat(Si',n,1));  % the (i,j)th element is I(S_i>=S_j) for i=1,...,n
     yobs=repmat(xi,1,n);
     xxobs=repmat(Zi,1,n);
     psi=locl_array_1(RRi,yobs,xxobs,gridp,h)';   % estimated $\bar{\psi}_j$, an n*k matrix
    
     bphi=phi-c1.*(psiv-psi);           % estimated \bar{\phi}_j in the second step, an n*np matrix
     b=(bphi<=0);
     bphi(b)=phi(b);
     gammai=repmat(gammai,1,n);  % one nv*n matrix with the (i,j)th element \gamma_i(\beta,S_j)
     r=cat(1,gammai,bphi);             % one n*n matrix with the (i,j)th element \hat{r}_i(S_j)
	 r=r.*repmat(exp(Zi.*beta(2)),1,n); % the final relative risk function

     n1=length(r);
     Si=(repmat(Si,1,n1)>=repmat(Si',n1,1));            % the (i,j)th element is I(S_i>=S_j)
  	 EPL0=EPLbeta(r,Si,deltai);                       % the value of EPL without the second step estimation
     
     
     
     
     
     
	 
