# Supplementary material for: Failure time regression with continuous informative auxiliary covariates
Source: J Stat Distrib Appl. Author manuscript; Available in PMC 2015 Nov 18. (PMC4651204; doi:10.1186/s40488-015-0026-8)
Supplement: Supplmental [file NIHMS675931-supplement-Supplmental.zip › EPL/EPL1_new.m]

function [ri,ri1,ri2]=EPL1_new(beta,n,nv,np,Xi,Zi)
% all vectors in column
%  beta -- a parameter vector
%  n -- sample size
%  nv   -- subsample size for validation dataset
%  np   -- nn-nv
%  Xi   -- covariate vector  {X_i, i=1,...,n}
%  Zi   -- covariate vector {Z_i, i=1,...,n}

%
% Output: [ri,ri1,ri2]=r_i^{(j)}(\beta,t)$ the $j$th derivative of
%r_i(\beta,t) np*n*p matrices
%-----------------------  EPL function ------------------------------
    global Ri xobs  gridp xgrid h  ; 
	z=Zi((nv+1):n);gridp=repmat(z,1,n)';
    
    
    
    p=length(beta);
	gammai=exp(Xi(1:nv).*beta(1));         % \gamma_i(\beta,t), i=1,...,n
         yobs=repmat(gammai,1,n);
     phi=locl_array(Ri,yobs,xobs,gridp,h)'; % estimating regression function $\hat{\phi}_j$ in the first step at grid points gridp, a matrix of n*k dimension 

 ri=phi.*repmat(exp(z.*beta(2)),1,n); % the final relative risk function
	 
     
     
     ri1=zeros(np,n,p);
ri2=zeros(np,n,p,p);


  % n*2 matrix;
    p1=locl_array(Ri,yobs.*repmat(Xi(1:nv),[1 n]),xobs,gridp,h)'; %n*k matrix
   
     

     
    q1=locl_array(Ri,yobs.*repmat(Xi(1:nv),[1 n]).*repmat(Xi(1:nv),[1 n]),xobs,gridp,h)'; %n*k matrix
  

    
    ri1(:,:,1)=p1.*repmat(exp(z.*beta(2)),1,n); % an np*n matrix
    ri1(:,:,2)=ri.*repmat(z,1,n); % an np*np matrix
    
    ri2(:,:,1,1)= q1.*repmat(exp(z.*beta(2)),1,n); % an np*n matrix
    
     ri2(:,:,1,2)=p1.*repmat(exp(z.*beta(2)),1,n).*repmat(z,1,n);
     
      ri2(:,:,2,1)=p1.*repmat(exp(z.*beta(2)),1,n).*repmat(z,1,n);
      ri2(:,:,2,2)=ri.*repmat(z, 1,n).*repmat(z,1,n);
      
      return
    
     
	 
