# Supplementary material for: Failure time regression with continuous informative auxiliary covariates
Source: J Stat Distrib Appl. Author manuscript; Available in PMC 2015 Nov 18. (PMC4651204; doi:10.1186/s40488-015-0026-8)
Supplement: Supplmental [file NIHMS675931-supplement-Supplmental.zip › EPL/EPL1in.m]

function EPL0=EPL1in(beta,n,nv,Si,Xi,Zi,deltai)
% all vectors in column
%  beta -- a parameter vector
%  nv   -- subsample size for validation dataset
%  np   -- nn-nv
%  Si   -- the observed survival time vector  {S_i, i=1,...,n}, 
%  Xi   -- covariate vector  {X_i, i=1,...,n}
%  Zi   -- covariate vector {Z_i, i=1,...,n}
%  Wi   -- the auxiliary variable vector {W_i, i=1,...,n}
%  deltai -- \delta_i, i=1,...,n
%  etai  -- \eta_i,i=1,...,n
%
% Output: EPL0 -- the EPL value for a given \beta
%-----------------------  EPL function ------------------------------
    
 
    Xi=Xi(1:nv);
    Zi=Zi(1:nv);
    
	r=exp(beta(1)*Xi+beta(2)*Zi);
    r=repmat(r,1,nv);
    deltai=deltai(1:nv);
    n1=length(r);
    Si=Si(1:nv);
     Si=(repmat(Si,1,n1)>=repmat(Si',n1,1));
   
  	 EPL0=EPLbeta(r,Si,deltai);                       % the value of EPL without the second step estimation
     
