# Supplementary material for: Failure time regression with continuous informative auxiliary covariates
Source: J Stat Distrib Appl. Author manuscript; Available in PMC 2015 Nov 18. (PMC4651204; doi:10.1186/s40488-015-0026-8)
Supplement: Supplmental [file NIHMS675931-supplement-Supplmental.zip › EPL/EPLbeta.m]

function EPL0=EPLbeta(mrisk,RRi,d)
% Input: mrisk -- a single n*n matrix with the (i,j)th element \hat{r}_i(\beta,S_j), given \beta
%        RRi-- an n*n matrix with the (i,j)th element I(S_i>=S_j)
%        delta -- a vector \delta_i, i=1,...,n
% Output: the EPL value in (5) of Zhou and Wang (2000), given \beta

EPL0=log(diag(mrisk))-log(sum(mrisk.*RRi,1)');
EPL0=EPL0.*d;
EPL0=sum(EPL0);   % return log[EPL(\beta)], see formula (5) of Zhou and Wang (2000)
return
