# Supplementary material for: Failure time regression with continuous informative auxiliary covariates
Source: J Stat Distrib Appl. Author manuscript; Available in PMC 2015 Nov 18. (PMC4651204; doi:10.1186/s40488-015-0026-8)
Supplement: Supplmental [file NIHMS675931-supplement-Supplmental.zip › EPL/EPLmin_1in.m]

%----------- EPLmin function ------------------------------
function myEPL=EPLmin_1in(beta)
global n nv obstime xx  zz delta ;

myEPL=-EPL1in(beta,n,nv,obstime,xx,zz,delta);
