# Supplementary material for: Failure time regression with continuous informative auxiliary covariates
Source: J Stat Distrib Appl. Author manuscript; Available in PMC 2015 Nov 18. (PMC4651204; doi:10.1186/s40488-015-0026-8)
Supplement: Supplmental [file NIHMS675931-supplement-Supplmental.zip › EPL/estimate1.m]

%Main program to run simulation
%For different sample sizes, validation fractions and standard deviation of
%error term change the values of n, pitrue, and sigma respectively.
%Specify global variables
global n nv np obstime xx zz ww delta alpha betatrue c c0;
global Ri xobs  xobs1 x1gridi x2gridi H h beta_ini xgridp ;


n=100 % sample size
simun=500; 
betaepl1=zeros(simun,2);
beta_se1=zeros(simun,2);
a=zeros(simun,1);

% Specify seed for random number generation
seed = 0;
 randn('state', seed);
 rand ('state', seed);

pitrue=.5;
corxw=0;
sumnv=0;
sigma=0.2;
betatrue=[log(2) .5]';% Parameter to be estimated.

for count=1:simun
    tic,t=cputime;
    [mat,nv]=simul_data(n,betatrue,pitrue,sigma); % nv is the size of the validation set
    np=n-nv; % np is the size of the nonvalidation set
    xx=mat(:,1);
    zz=mat(:,2);
    ww=mat(:,3);
    obstime=mat(:,4);
    delta=mat(:,5);
    eta=mat(:,6);
  
    corxw =corxw+corrcoef(xx,ww);
    %%%%%%%%%%%%%%%%% end of data-generating step %%%%%%%%%%%%%%%%%%%%%%%%%%%%%%%%%%%%%%%%%%%%%%
    
    Ri=(repmat(obstime(1:nv),1,n)>=repmat(obstime',nv,1));  % the (i,j)th element is I(S_i>=S_j)
    sigmaz=std(zz(1:nv));            
   minx=min(zz((nv+1):n));
   maxx=max(zz((nv+1):n));
    minw=min(ww((nv+1):n));
   maxw=max(ww((nv+1):n));
    
    xobs=repmat(zz(1:nv),1,n);
    h=2*sigmaz;
    
    xobs1=[zz(1:nv) ww(1:nv)]; 
    
x1grid=linspace(minx,maxx,10)';
x2grid=linspace(minw,maxw,10)';
[x1gridi,x2gridi]=meshgrid(x1grid,x2grid);
xgridp=[zz((nv+1):n) ww((nv+1):n)];
hz=std(zz(1:nv));
      hw=std(ww(1:nv));

h1=2*hz*nv^(-1/3);
h2=2*hw*nv^(-1/3);
H=[h1 h2]';
H=repmat(H',nv,1);
%beta_ini=fminsearch(@EPLmin_1in,[1 1]);
%Alternate estimation of beta_ini to have a better initial estimate%/
fun = 'EPLmin_1in';
x_L = [.3 .2]';
x_U = [1.1 .8]';
GLOBAL.iterations = 20;
PriLev = 2;
Result = gblSolve(fun,x_L,x_U,GLOBAL,PriLev);

beta_ini=Result.x_k;
alpha=beta_ini(1);
%Minimize alpha by minimizing the trace of the sample covariance matrix of
%beta
alpha=fminsearch(@fminalpha,alpha);
% Estimate the conditional correlation coefficient rho(alpha) in equation
% (3.5)
c0=gmax(alpha,beta_ini);
c=c0((nv+1):n,:);
% Our proposed EPL estimator is obtained by maximizing the partial
% likelihood function in (3.7)
[beta_epl,fval,exitflag]=fminsearch(@EPLmin_1,beta_ini);% beta_epl is the estimated value of beta

%Check for convergence
a(count)=exitflag;
betaepl1(count,:)=beta_epl';
%Estimate the standard error for the the parameter vector. 
[v,IM,s1,s2]=omega_hatbeta_epl(beta_epl',alpha);
beta_se1(count,:)=sqrt(v/n);

cputime-t,count
end

save betaepl1
save beta_se1


% Exclude the estimates where the solution (beta_epl) did not converge. In most of the
% situations solution always converges.

na=sum(a)
cp1=zeros(na,1);
cp2=zeros(na,1);

betaepl=betaepl1(a==1,:);
beta_se=beta_se1(a==1,:);
l=betaepl-1.96*beta_se;
u=betaepl+1.96*beta_se;
% Calculate coverage probabilities
cp1((betatrue(1)>=l(:,1))&(betatrue(1)<=u(:,1)))=1;
cp2((betatrue(2)>=l(:,2))&(betatrue(2)<=u(:,2)))=1;

% Coverage Probabilities
sum(cp1)/na
sum(cp2)/na
%Mean of estimates (beta_epl) from simulations
m=mean(betaepl)
%Median of estimates (beta_epl) from simulations
med=median(betaepl)
%Standard deviation of estimates (beta_epl)from simulation
se=std(betaepl)
% Average of estimated standard errors from the proposed closed form
% estimator of beta.

meanse=mean(beta_se)
