# Supplementary material for: Failure time regression with continuous informative auxiliary covariates
Source: J Stat Distrib Appl. Author manuscript; Available in PMC 2015 Nov 18. (PMC4651204; doi:10.1186/s40488-015-0026-8)
Supplement: Supplmental [file NIHMS675931-supplement-Supplmental.zip › EPL/fminalpha.m]

% Function to find the optimum alpha
function [rhostar]=fminalpha(alpha);
global beta_ini;
[rhostar]=alphaopt1(beta_ini',alpha);
return
