# Supplementary material for: Failure time regression with continuous informative auxiliary covariates
Source: J Stat Distrib Appl. Author manuscript; Available in PMC 2015 Nov 18. (PMC4651204; doi:10.1186/s40488-015-0026-8)
Supplement: Supplmental [file NIHMS675931-supplement-Supplmental.zip › EPL/gblSolve.m]

% This is a standalone version of glbSolve.m which is a part of the
% optimization environment TOMLAB, see http://www.ima.mdh.se/tom/
%
% gblSolve implements the algorithm DIRECT by D. R. Jones,
% C. D. Perttunen and B. E. Stuckman presented in the paper
% "Lipschitzian Optimization Without the Lipschitz Constant",
% JOTA Vol. 79, No. 1, October 1993.
% All page references and notations are taken from this paper.
%
% gblSolve solves problems of the form:
%
% min f(x)
% x
% s/t x_L <= x <= x_U
%
% Calling syntax:
%
% function Result = gblSolve(fun,x_L,x_U,GLOBAL,PriLev)
%
% INPUT PARAMETERS
%
% fun Name of m-file computing the function value, given as a string.
%Global Optimization Using the DIRECT Algorithm in Matlab 30
% x_L Lower bounds for x
% x_U Upper bounds for x
%
% GLOBAL.iterations Number of iterations to run, default 50.
% GLOBAL.epsilon Global/local search weight parameter, default 1E-4.
%
% If restart is wanted, the following fields in GLOBAL should be defined
% and equal the corresponding fields in the Result structure from the
% previous run:
% GLOBAL.C Matrix with all rectangle centerpoints.
% GLOBAL.D Vector with distances from centerpoint to the vertices.
% GLOBAL.L Matrix with all rectangle side lengths in each dimension.
% GLOBAL.F Vector with function values.
% GLOBAL.d Row vector of all different distances, sorted.
% GLOBAL.d_min Row vector of minimum function value for each distance
%
% PriLev Printing level:
% PriLev >= 0 Warnings
% PriLev > 0 Small info
% PriLev > 1 Each iteration info
%
% OUTPUT PARAMETERS
%
% Result Structure with fields:
% x_k Matrix with all points fulfilling f(x)=min(f).
% f_k Smallest function value found.
% Iter Number of iterations
% FuncEv Number of function evaluations.
% GLOBAL.C Matrix with all rectangle centerpoints.
% GLOBAL.D Vector with distances from centerpoint to the vertices.
% GLOBAL.L Matrix with all rectangle side lengths in each dimension.
% GLOBAL.F Vector with function values.
% GLOBAL.d Row vector of all different distances, sorted.
% GLOBAL.d_min Row vector of minimum function value for each distance
%
% Mattias Bjorkman, Optimization Theory, Dep of Mathematics and Physics,
% Malardalen University, P.O. Box 883, SE-721 23 Vasteras, Sweden.
% E-mail: mattias.bjorkman@mdh.se
% Written Sep 1, 1998. Last modified May 4, 1999.
% K. Holmstrom modified Oct 13, 1998. K. Holmstrom Last modified Nov 28, 1998.
%
function Result = gblSolve(fun,x_L,x_U,GLOBAL,PriLev)
if nargin < 5;
PriLev = [];
if nargin < 4
GLOBAL = [];
if nargin < 3
x_U = [];
if nargin < 2
x_L = [];
if nargin < 1
fun = [];
end
end
end
end
endif isempty(PriLev), PriLev=1; end
if isempty(fun) | isempty(x_L) | isempty(x_U)
disp(' gblSolve requires at least three nonempty input arguments')
return;
end
if isempty(GLOBAL)
T = 50; % Number of iterations
epsilon = 1e-4; % global/local weight parameter.
tol = 0.01; % Error tolerance parameter.
else
if isfield(GLOBAL,'iterations') % Number of iterations
T = GLOBAL.iterations;
else
T = 50;
end
if isfield(GLOBAL,'epsilon') % global/local weight parameter
epsilon = GLOBAL.epsilon;
else
epsilon = 1E-4;
end
if isfield(GLOBAL,'tolerance') % Convergence tolerance
tol = GLOBAL.tolerance;
else
tol = 0.01;
end
end
nFunc=0;
convflag=0;
x_L = x_L(:);
x_U = x_U(:);
n = length(x_L); % Problem dimension
tolle = 1E-16;
tolle2 = 1E-12;
%
% STEP 1, Initialization
%
if isfield(GLOBAL,'C') & ~isempty(GLOBAL.C)
% Restart with values from previous run.
F = GLOBAL.F;
m = length(F);
if PriLev > 0
fprintf('\n Restarting with %d sampled points from previous run\n',m);
end
D = GLOBAL.D;
L = GLOBAL.L;
d = GLOBAL.d;
d_min = GLOBAL.d_min;
f_min = min(F);
E = max(epsilon*abs(f_min),1E-8);
[dummy i_min] = min( (F - f_min + E)./D );
% Must transform Prob.GLOBAL.C back to unit hypercube
for i = 1:m
    C(:,i) = ( GLOBAL.C(:,i) - x_L )./(x_U - x_L);
end
else
% No restart, set first point to center of the unit hypercube.
m = 1; % Current number of rectangles
C = ones(n,1)./2; % Matrix with all rectangle centerpoints
% All C_coordinates refers to the n-dimensional hypercube.
x_m = x_L + C.*(x_U - x_L); % Transform C to original search space
f_min = feval(fun, x_m); % Function value at x_m
f_0 = f_min;
nFunc=nFunc+1;
i_min = 1; % The rectangle which minimizes (F - f_min + E)./D where
% E = max(epsilon*abs(f_min),1E-8)
L = ones(n,1)./2; % Matrix with all rectangle side lengths in each dimension
D = sqrt(sum(L.^2)); % Vector with distances from centerpoint to the vertices
F = [f_min]; % Vector with function values
d = D; % Row vector of all different distances, sorted
d_min = f_min; % Row vector of minimum function value for each distance
end
% ITERATION LOOP
t = 1; % t is the iteration counter
while t <= T & ~convflag
%
% STEP 2 Identify the set S of all potentially optimal rectangles
%
S = []; % Set of all potentially optimal rectangles
S_1 = [];
idx = find(d==D(i_min));
%idx = find(abs( d-D(i_min) ) <= tolle );
if isempty(idx)
if PriLev >= 0
fprintf('\n WARNING: Numerical trouble when determining S_1\n');
end
return;
end
for i = idx : length(d)
idx2 = find( ( F==d_min(i) ) & ( D==d(i) ) );
%idx2 = find( (abs( F-d_min(i) ) <= tolle ) & ( abs( D-d(i) ) <= tolle ) );
S_1 = [S_1 idx2];
end
% S_1 now includes all rectangles i, with D(i) >= D(i_min)
% and F(i) is the minimum function value for the current distance.
% Pick out all rectangles in S_1 which lies below the line passing through
% the points: ( D(i_min), F(i_min) ) and the lower rightmost point.
S_2 = [];
if length(d)-idx > 1
a1 = D(i_min);
b1 = F(i_min);
a2 = d(length(d));
b2 = d_min(length(d));
% The line is defined by: y = slope*x + const
slope = (b2-b1)/(a2-a1);

    const = b1 - slope*a1;
for i = 1 : length(S_1)
j = S_1(i);
if F(j) <= slope*D(j) + const + tolle2
S_2 = [S_2 j];
end
end
% S_2 now contains all points in S_1 which lies on or below the line
% Find the points on the convex hull defined by the points in S_2
xx = D(S_2);
yy = F(S_2);
h = conhull(xx,yy); % conhull is an internal subfunction
S_3 = S_2(h);
else
S_3 = S_1;
end
S = S_3;
% STEP 3, 5 Select any rectangle j in S
for jj = 1:length(S) % For each potentially optimal rectangle
j = S(jj);
%
% STEP 4 Determine where to sample within rectangle j and how to
% divide the rectangle into subrectangles. Update f_min
% and set m=m+delta_m, where delta_m is the number of new
% points sampled.
% 4:1 Identify the set I of dimensions with the maximum side length.
% Let delta equal one-third of this maximum side length.
max_L = max(L(:,j));
I = find( L(:,j)==max_L );
% I = find( abs( L(:,j) - max_L ) < tolle);
delta = 2*max_L/3;
% 4:2 Sample the function at the points c +- delta*e_i for all
% i in I.
w=[];
for ii = 1:length(I) % for each dimension with maximum side length
i = I(ii);
e_i = [zeros(i-1,1);1;zeros(n-i,1)];
c_m1 = C(:,j) + delta*e_i; % Centerpoint for new rectangle
% Transform c_m1 to original search space
x_m1 = x_L + c_m1.*(x_U - x_L);
f_m1 = feval(fun, x_m1); % Function value at x_m1
nFunc=nFunc+1;
c_m2 = C(:,j) - delta*e_i; % Centerpoint for new rectangle
x_m2 = x_L + c_m2.*(x_U - x_L); % Transform c_m2 to original search space
f_m2 = feval(fun, x_m2); % Function value at x_m2
nFunc=nFunc+1;
w(ii) = min(f_m1,f_m2);
C = [C c_m1 c_m2]; % Matrix with all rectangle centerpoints
F = [F f_m1 f_m2]; % Vector with function values
end
% 4:3 Divide the rectangle containing C(:,j) into thirds along the
% dimension in I, starting with the dimension with the lowest
% value of w(ii)
[a b] = sort(w);
for ii = 1:length(I)
i = I(b(ii));
ix1 = m + 2*b(ii)-1; % Index for new rectangle
ix2 = m + 2*b(ii); % Index for new rectangle
L(i,j) = delta/2;
L(:,ix1) = L(:,j);
L(:,ix2) = L(:,j);
D(j) = sqrt(sum(L(:,j).^2));
D(ix1) = D(j);
D(ix2) = D(j);
end
m = m + 2*length(I);
end
% UPDATE:
f_min = min(F);
E = max(epsilon*abs(f_min),1E-8);
[dummy i_min] = min( (F - f_min + E)./D );
d = D;
i = 1;
while 1
d_tmp = d(i);
idx = find(d~=d_tmp);
d = [d_tmp d(idx)];
if i==length(d)
break;
else
i = i + 1;
end
end
d = sort(d);
d_min = [];
for i = 1:length(d);
idx1 = find(D==d(i));
%idx1 = find( abs( D-d(i) ) <= tolle );
d_min(i) = min(F(idx1));
end
%if PriLev > 1
%fprintf('\n Iteration: %d f_min: %15.10f Sampled points: %d',...
%t,f_min,nFunc);
%end
t = t + 1;
end % ITERATION LOOP

% SAVE RESULTS
Result.f_k = f_min; % Best function value
Result.Iter = T; % Number of iterations
CC = [];
for i = 1:m % Transform to original coordinates
CC = [CC x_L+C(:,i).*(x_U-x_L)];
end
Result.GLOBAL.C = CC; % All sampled points in original coordinates
Result.GLOBAL.F = F; % All function values computed
Result.GLOBAL.D = D; % All distances
Result.GLOBAL.L = L; % All lengths
Result.GLOBAL.d = d;
Result.GLOBAL.d_min = d_min;
% Find all points i with F(i)=f_min
idx = find(F==f_min);
Result.x_k = CC(:,idx); % All points i with F(i)=f_min
Result.FuncEv=nFunc;
function h = conhull(x,y);
% conhull returns all points on the convex hull, even redundant ones.
%
% conhull is based on the algorithm GRAHAMSHULL pages 108-109
% in "Computational Geometry" by Franco P. Preparata and
% Michael Ian Shamos.
%
% Input vector x must be sorted i.e. x(1) <= x(2) <= ... <= x(length(x)).
%
x = x(:);
y = y(:);
m = length(x);
if length(x) ~= length(y)
disp('Input dimension must agree, error in conhull-gblSolve');
return;
end
if m == 2
h = [1 2];
return;
end
if m == 1
h = [1];
return;
end
START = 1;
v = START;
w = length(x);
flag = 0;
h = [1:length(x)]'; % Index vector for points in convex hull
while ( next(v,m)~=START ) | ( flag==0 )
if next(v,m) == w
flag = 1;
end
a = v;
b = next(v,m);

c = next(next(v,m),m);
if det([ x(a) y(a) 1 ; x(b) y(b) 1 ; x(c) y(c) 1 ]) >= 0
leftturn = 1;
else
leftturn = 0;
end
if leftturn
v = next(v,m);
else
j = next(v,m);
x = [x(1:j-1);x(j+1:m)];
y = [y(1:j-1);y(j+1:m)];
h = [h(1:j-1);h(j+1:m)];
m=m-1;
w=w-1;
v = pred(v,m);
end
end


    
