# Supplementary material for: Failure time regression with continuous informative auxiliary covariates
Source: J Stat Distrib Appl. Author manuscript; Available in PMC 2015 Nov 18. (PMC4651204; doi:10.1186/s40488-015-0026-8)
Supplement: Supplmental [file NIHMS675931-supplement-Supplmental.zip › EPL/Gepan.m]

function y = Gepan(x);
% Computes the Gaussian kernel
% Usage : y = Gepan(x);

y =1/sqrt(2*pi)*exp(-x.*x/2) ;

return
