# Supplementary material for: Failure time regression with continuous informative auxiliary covariates
Source: J Stat Distrib Appl. Author manuscript; Available in PMC 2015 Nov 18. (PMC4651204; doi:10.1186/s40488-015-0026-8)
Supplement: Supplmental [file NIHMS675931-supplement-Supplmental.zip › EPL/gmax.m]

function rhos1_s2=gmax(alpha,beta)
% Input: alpha, beta
% Output: conditional correlation coefficient between $\zeta_j$ and $\xi_j$
% given $(S_j\ge t,Z_j)$, $\rho_{\alpha}^*(Z_j,t)$

global n nv xx zz ww ;
global Ri xobs gridp  h; 
gridp=repmat(zz,1,n)';
    z=zz;	
    gammai1=exp(xx(1:nv).*beta(1));         % \gamma_i(\beta,t), i=1,...,n
    yobs=repmat(gammai1,1,n);

    h0=h;
    phi=locl_array(Ri,yobs,xobs,gridp,h0)'; % estimating regression function $\hat{\phi}_j$ in the first step at grid points gridp, a matrix of n*k dimension 
   
    
    gammai2=exp(ww(1:nv).*alpha);         % \gamma_i(\beta,t), i=1,...,n
    yobs=repmat(gammai2,1,n);
    psiv=locl_array(Ri,yobs,xobs,gridp,h0)'; 
   
   
    
    gammai=gammai2.*gammai2;         % \gamma_i(\beta,t), i=1,...,n
    yobs=repmat(gammai,1,n);
    psi2=locl_array(Ri,yobs,xobs,gridp,h0)'; 
   
    
    gammai=gammai1.*gammai2;         % \gamma_i(\beta,t), i=1,...,n
    yobs=repmat(gammai,1,n);
    exieta=locl_array(Ri,yobs,xobs,gridp,h0)'; 
   
       
    nu=exieta-phi.*psiv;
    de=psi2-psiv.*psiv;
       
     
cc=find((de==0));  % de may be zeros
j=ceil(cc/n);
i=cc-n*(j-1);
de(i,j)=0.001;
nu(i,j)=0;

 rhos1_s2=nu./de;

return  
