# Supplementary material for: Failure time regression with continuous informative auxiliary covariates
Source: J Stat Distrib Appl. Author manuscript; Available in PMC 2015 Nov 18. (PMC4651204; doi:10.1186/s40488-015-0026-8)
Supplement: Supplmental [file NIHMS675931-supplement-Supplmental.zip › EPL/hatphi.m]

function [phiv,phiv1]=hatphi(beta,n,nv,Xi,Zi)
% all vectors in column
%  beta -- a parameter vector
%  nv   -- subsample size for validation dataset
%  np   -- nn-nv
%  Xi   -- covariate vector  {X_i, i=1,...,n}
%  Zi   -- covariate vector {Z_i, i=1,...,n}

%
% Output: \hat{\phi}_i(\beta), nv*n matrix 
%         \hat{\phi}_i^{(1)}(\beta), nv*n*p array
%-----------------------  EPL function ------------------------------
    global Ri xobs h; 
 	gammai=exp(Xi(1:nv).*beta(1));         % \gamma_i(\beta,t), i=1,...,n
    gridp=repmat(Zi,1,n)';
    
	yobs=repmat(gammai,1,n);
    phiv=locl_array(Ri,yobs,xobs,gridp,h)'; % estimating regression function $\hat{\phi}_j$ in the first step at grid points gridp, a matrix of n*k dimension 
    
    
    phiv=phiv.*repmat(exp(Zi.*beta(2)),1,n); % an n*n matrix, the estimated \phi_i(beta,S_j), an n*nv matrix, j=1,...,n; i=1,...,nv 
	
    phiv1=zeros(n,n,length(beta));
    phiv2=locl_array(Ri,yobs.*repmat(Xi(1:nv),[1 n]),xobs,gridp,h)'; 

    phiv1(:,:,1)=phiv2.*repmat(exp(Zi.*beta(2)),1,n); % an n*n matrix
    phiv1(:,:,2)=phiv.*repmat(Zi,1,n); % an n*n matrix

    
    
         
