# Supplementary material for: Failure time regression with continuous informative auxiliary covariates
Source: J Stat Distrib Appl. Author manuscript; Available in PMC 2015 Nov 18. (PMC4651204; doi:10.1186/s40488-015-0026-8)
Supplement: Supplmental [file NIHMS675931-supplement-Supplmental.zip › EPL/hatpsi.m]

function theta=hatpsi(alpha,beta,n,nv,Si,Xi,Zi,Wi)
% all vectors in column
%  beta -- a parameter vector
%  nv   -- subsample size for validation dataset
%  np   -- nn-nv
%  Si   -- the observed survival time vector  {S_i, i=1,...,n}, 
%  Xi   -- covariate vector  {X_i, i=1,...,n}
%  Zi   -- covariate vector {Z_i, i=1,...,n}
%  Wi   -- the auxiliary variable vector {W_i, i=1,...,n}

%
% Output: theta(Z_i,u;\alpha)
%-----------------------  EPL function ------------------------------
    global  gridp h; 
	z=Zi;
	       % \gamma_i(\beta,t), i=1,...,n
    xi=exp(Wi.*alpha);    % \xi_i
gridp=repmat(Zi,1,n)';

RRi=(repmat(Si,1,n)>=repmat(Si',n,1));  % the (i,j)th element is I(S_i>=S_j) for i=1,...,n
yobs=repmat(xi,1,n);
xxobs=repmat(Zi,1,n);
psi=locl_array_1(RRi,yobs,xxobs,gridp,h)';   % estimated $\bar{\psi}_j$, an n*k matrix
  
c=gmax(alpha,beta);
theta=(repmat(xi,[1,n])-psi).*c.*repmat(exp(z.*beta(2)),[1 n]);           % an n*n matrix
 % an n*n matrix
     
     
     
     
	 
