# Supplementary material for: Failure time regression with continuous informative auxiliary covariates
Source: J Stat Distrib Appl. Author manuscript; Available in PMC 2015 Nov 18. (PMC4651204; doi:10.1186/s40488-015-0026-8)
Supplement: Supplmental [file NIHMS675931-supplement-Supplmental.zip › EPL/locl_array.m]

function y=locl_array(sobs,yobs,xobs,gridp,h) 
% Input: 
% yobs--nv*n response matrix, xobs--nv*n covariate matrix,sobs-- nv*n matrix
% m--number of grid points for estimating regression function
% h--global bandwidth coef which is a scalar;
% kx--Kernel which may choose, 
% Default is Gaussian kernel if the function Gauss() is available;
% gridp--the grid points matrix of n*k (k<=np) at which we will estimate the mean of yobs conditional on xobs
% sobs_Ri;kx_gauss;
% Output: y-- the estimator, n*k matrix, Zhou and Wang (2000)'s two
% dimensional smoother
%
global obstime ;
mn=size(yobs);  % dimension of sample
mz=size(gridp); % dimension of grid points for estimation
nv=mn(1);
k=mz(2);
%n=mz(1);
xz=repmat(xobs,[1 1 k])-permute(repmat(gridp,[1 1 nv]),[3 1 2]);   % an array of dim nv*n*k
h0=h*nv^(-1/3);
kxxizh=Gepan(xz/h0).*repmat(sobs,[1 1 k]);   % an array of dim nv*n*k
sn1=sum(kxxizh.*xz,1);   % one 1*n*k-array
sn2=sum(kxxizh.*xz.^2)+.035*h0; % one 1*n*k-array
sn1=squeeze(sn1);
sn2=squeeze(sn2); % remove the singleton dimension, the same as above
wj=kxxizh.*(permute(repmat(sn2,[1 1 nv]),[3 1 2])-xz.*permute(repmat(sn1,[1 1 nv]),[3 1 2]));  % one nv*n*k array
y=sum(wj.*repmat(yobs,[1 1 k]),1)./(sum(wj,1));        % one 1*n*k-array
y=squeeze((y));%  n*k matrix

a=find(sum(sobs,1)'<=1);
b=find(obstime(1:nv)==max(obstime(1:nv)));
l=length(a);
if isempty(a)==0
    for i=1:l
        y(a(i),:)=repmat(yobs(b),length(gridp(1,:)),1);
    end
end
y(y==0)=eps;% avoid zero values
return
