# Supplementary material for: Failure time regression with continuous informative auxiliary covariates
Source: J Stat Distrib Appl. Author manuscript; Available in PMC 2015 Nov 18. (PMC4651204; doi:10.1186/s40488-015-0026-8)
Supplement: Supplmental [file NIHMS675931-supplement-Supplmental.zip › EPL/omega_hatbeta_epl.m]

function [estomega,I,Sigma1,Sigma2]=omega_hatbeta_epl(beta,alpha)
% function: find estimation of the covariance matrix \Omega

global n nv np obstime xx zz ww delta Ri;
 p=length(beta);

r0=repmat(exp(xx(1:nv).*beta(1)+zz(1:nv).*beta(2)),[1 n]); 
[rbar,rbar1,rbar2]=EPL1_new(beta,n,nv,np,xx,zz); % an n*n matrix, \gamma_i(\beta,S_j), i=1...,n;j=1,...,n   
r=cat(1,r0,rbar);
r1v=zeros(nv,n,p);

r1v(:,:,1)=r0.*repmat(xx(1:nv),[1,n]);  
r1v(:,:,2)=r0.*repmat(zz(1:nv),[1,n]); 
r1=cat(1,r1v,rbar1);

r10=r1./repmat(r,[1 1 p]);

r2v=zeros(nv,n,p,p);
r2v(:,:,1,1)=r0.*repmat(xx(1:nv),[1,n]).*repmat(xx(1:nv),[1 n]); 
r2v(:,:,1,2)=r0.*repmat(xx(1:nv),[1,n]).*repmat(zz(1:nv),[1,n]); 
r2v(:,:,2,1)=r0.*repmat(xx(1:nv),[1,n]).*repmat(zz(1:nv),[1,n]); 
r2v(:,:,2,2)=r0.*repmat(zz(1:nv),[1 n]).*repmat(zz(1:nv),[1 n]); 

r2=cat(1,r2v,rbar2);


RRi=(repmat(obstime,1,n)>=repmat(obstime',n,1));
Yijr=RRi.*r;
Yijr1=repmat(RRi,[1 1 p]).*r1;
Yijr2= repmat(RRi,[1 1 p p]).*r2;

%Yijr2=RRi(:,(nv+1):n).*rbar;
S0=mean(Yijr,1)';  % \hat{S}^{(0)}(\beta,S_i), an nv*1 vec1tor
S1(:,1)=mean(Yijr1(:,:,1),1)'; 
S1(:,2)=mean(Yijr1(:,:,2),1)'; 
S2(:,1,1)=mean(Yijr2(:,:,1,1),1)';
S2(:,1,2)=mean(Yijr2(:,:,1,2),1)';
S2(:,2,1)=mean(Yijr2(:,:,2,1),1)';
S2(:,2,2)=mean(Yijr2(:,:,2,2),1)';
    
    S10=S1./repmat(S0,[1 p]); % nv*p matrix
    
      
%%%%%%%%%%%%%%%%%%%%%%%%%%%%%%%%%%%%%%%%%%%%%%%%%%%%%%%%%%%%%%%%%%
%%% to find the estimator of \phi_i, \phi_i^{(1)}, and \nu_i
[phiv,phiv1]=hatphi(beta,n,nv,xx,zz);  % 
phi10=phiv1./repmat(phiv,[1 1 p]); % an n*n*p array
temp=permute(repmat(S10,[1 1 n]),[3 1 2]);
Delta_phi=phi10-temp;  % \Delta(\phi_i)(S_j), i=1,...,n; j=1,...,n; p is its dimension


%%%%%%%%%%%%%%%%%%%%%%%%%%%%%%%%%%%%%%%%%%%%%%%%%%%%%%%%%%%%%%%%%%%
% to find the estimator of \Delta(\gamma_i)(S_j)

temp=permute(repmat(S10(1:n,:),[1 1 nv]),[3 1 2]);
Delta_gammai=r10(1:nv,1:n,:)-temp;  % \Delta(\gamma_i)(S_j), i=1,...,nv;j=1,...,n;p is its dimension
%%%%%%%%%%%%%%%%%%%%%%%%%%%%%%%%%%%%%%%%%%%%%%%%%%%%%%%%%%%%%%%%%%%%%%
% to find \theta(Z_i,S_j;\alpha)

theta=hatpsi(alpha,beta,n,nv,obstime,xx,zz,ww);  % n*n matrix, i=1,...,n;j=1,...,n

%%%%%%%%%%%%%  estimating \hat{s}(Z_{ij})  %%%%%%%%%%%%%%%%%%%%%%%
Gip=zeros(np,p);
Fip=zeros(nv,p);

for s=1:p
temp=diag(Delta_phi((nv+1):n,(nv+1):n,s)).*delta((nv+1):n);
Gip(:,s)=temp-mean((phiv((nv+1):n,:).*RRi((nv+1):n,:)+(1-nv/n)*RRi((nv+1):n,:).*theta((nv+1):n,1:n)).*Delta_phi((nv+1):n,1:n,s).*repmat(delta(1:n)',[np,1])./repmat(S0',[np,1]),2);
temp=diag(Delta_gammai(:,1:nv,s)).*delta(1:nv);
temp1=mean((Yijr(1:nv,1:n).*Delta_gammai(:,:,s)+np/nv*Ri(:,1:n).*(r(1:nv,1:n)-phiv(1:nv,1:n)-np/n*theta(1:nv,1:n)).*Delta_phi(1:nv,1:n,s)).*repmat(delta(1:n)',[nv,1])./repmat(S0(1:n)',[nv,1]),2);
Fip(:,s)=temp-temp1;
end

Sigma1=zeros(p,p);
Sigma2=zeros(p,p);
I=zeros(p,p);
for s=1:p
    for l=1:p
    I(s,l)=-mean(delta(1:n).*(diag(r2(:,:,s,l)./r)-diag(r10(:,:,s).*r10(:,:,l))-S2(:,s,l)./S0+S10(:,s).*S10(:,l)));
    Sigma1(s,l)=mean(Gip(:,s).*Gip(:,l));  % find \hat{\Sigma_1}(\beta)
    Sigma2(s,l)=mean(Fip(:,s).*Fip(:,l));  % find \hat{\Sigma_2}(\beta)
    end
end
naomega=inv(I);
Sigma=(1-nv/n)*Sigma1+nv/n*Sigma2;
estomega=diag(naomega*Sigma*naomega');  % \hat{\Omega}_{ii}

return
