# Supplementary material for: Failure time regression with continuous informative auxiliary covariates
Source: J Stat Distrib Appl. Author manuscript; Available in PMC 2015 Nov 18. (PMC4651204; doi:10.1186/s40488-015-0026-8)
Supplement: Supplmental [file NIHMS675931-supplement-Supplmental.zip › EPL/quantile.m]

 function q=quantile(Z, p)
% Input: Z -- a matrix
%        p -- in [0,1]
% Output: pth percentiles for each column of Z
   a=sort(Z);
   [n1,n2]=size(Z);
   J=ceil(n1*p);
   q=a(J,:);
   
