# Supplementary material for: Failure time regression with continuous informative auxiliary covariates
Source: J Stat Distrib Appl. Author manuscript; Available in PMC 2015 Nov 18. (PMC4651204; doi:10.1186/s40488-015-0026-8)
Supplement: Supplmental [file NIHMS675931-supplement-Supplmental.zip › EPL/simul_data.m]

% Function to generate the data for simulation
% Input Parameters- n: sample size; betatrue: true value of the parameter to be estimated; pitrue: validation fraction and sigma: standard deviation of error; 
function [M,V]=simul_data(n,betatrue,pitrue,sigma)
U=2*rand(n,2);
	xz=U*[1 0.5;0 1];
    xx =xz(:,1);
    zz=xz(:,2);
   risk =  exp(xz * betatrue);   % r_i=exp(X_i'\beta_1+Z_i'\ beta_ 2) hazard function%
svtime= -log(rand(n,1))./risk;   %this is exponential with mean 1/r_i %                                 
	obstime = svtime	; 
    censtime=.372*rand(n,1); % this is uniform 50% censoring, for 20% censoring censtime=1.353*rand(n,1);
       delta = zeros(n,1); % indicator of failure
        delta(svtime <= censtime) = 1; 
        obstime(delta == 0) = censtime(delta == 0); % For delta=0 obstime is equal to censoring time % 
        ww =xx+sigma*randn(n,1); % For informative W, generate W : ww =xx+2*log(svtime)+sigma*randn(n,1); 

        %  Generation of indicators of missing/mismeasured covariates.
        
        eta = zeros(n,1);
        eta(rand(n,1) < pitrue) = 1;
        V= sum(eta);
	       
%  Now validation first then primary data.

        M = cat(2,xx,zz,ww,obstime,delta,eta);

        MV = M(eta==1,:);
        MP = M(eta==0,:);
%  Ordered by zz.
        
        [MV2,Iv]=sort(MV(:,2));
       [MP2,Ip]=sort(MP(:,2));
       MV=MV(Iv,:);
       MP=MP(Ip,:);
        M = cat(1,MV,MP) ; 

return
